# Supplementary material for: Metabolic flux analysis of secondary metabolism in plants
Source: Metab Eng Commun. 2020 Feb 1;10:e00123. doi: 10.1016/j.mec.2020.e00123 (PMC7031320; doi:10.1016/j.mec.2020.e00123)
Supplement: Multimedia component 1 [file mmc1.xml]

<?xml version="1.0" encoding="UTF-8" standalone="no"?><data:data><datasets><author>jamorgan@purdue.edu</author><type>0</type><dataset><value>1</value><reason>No data was used for the research described in the article</reason><comments/></dataset></datasets></data:data>
